# Supplementary material for: Frequency of the Main Human Leukocyte Antigen A, B, DR, and DQ Loci Known to Be Associated with the Clearance or Persistence of Hepatitis C Virus Infection in a Healthy Population from the Southern Region of Morocco: A Preliminary Study
Source: Diseases. 2024 May 16;12(5):106. doi: 10.3390/diseases12050106 (PMC11120154; doi:10.3390/diseases12050106)
Supplement: Supplementary file 1 [file diseases-12-00106-s001.zip]

Archive with 1 entries (1 files):
- diseases-2853506-supplementary.pdf
